# Supplementary material for: The Value of Fetal Heart Evaluation in Fetuses with Rare Congenital Lymphangiomas: A Cohort Study from a Single Tertiary Center across Two Decades (Years 1999–2020)
Source: J Clin Med. 2022 Feb 16;11(4):1035. doi: 10.3390/jcm11041035 (PMC8874571; doi:10.3390/jcm11041035)
Supplement: Supplementary file 1 [file jcm-11-01035-s001.zip]

Archive with 1 entries (1 files):
- jcm-1574724-supplementary.pdf
